# Supplementary material for: Gene signature of the post-Chernobyl papillary thyroid cancer
Source: Eur J Nucl Med Mol Imaging. 2016 Jan 26;43:1267–77. doi: 10.1007/s00259-015-3303-3 (PMC4869750; doi:10.1007/s00259-015-3303-3)
Supplement: Supplementary file 5 — (XLS 70 kb) [file 259_2015_3303_MOESM5_ESM.xls]

## Sheet: geny239.AN2.AN4.ekson
Tabele S2. 239 genes differentially expressed between tumors in ECR and non-ECR patients. In 3-way ANNOVA , batches were used as a fourth, blocking factor.
GENE			ECR/nECR expression microarray		ECR/non-ECR 3-ANOVA	ECR/non-ECR exon microarray
Probeset	Gene symbol	Description	p value	Fold-change	p value	p value	FDR
230620_at	USP27X	ubiquitin specific peptidase 27, X-linked	2e-07	1.34	9.3e-06	0.258549	0.352547
226586_at	ANKS6	ankyrin repeat and sterile alpha motif domain containing 6	1.1e-06	1.34	1.52e-05	0.00171716	0.0581794
213170_at	GPX7	glutathione peroxidase 7	1.2e-06	0.61	7e-07	0.913641	0.925354
204206_at	MNT	MAX binding protein	2.9e-06	1.28	3.1e-06	0.00141138	0.0581794
221088_s_at	PPP1R9A	protein phosphatase 1, regulatory (inhibitor) subunit 9A	1.25e-05	1.5	1.37e-05	0.195329	0.287533
218205_s_at	MKNK2	MAP kinase interacting serine/threonine kinase 2	1.3e-05	1.29	0.000114	0.0567239	0.13275
207169_x_at	DDR1	discoidin domain receptor tyrosine kinase 1	1.34e-05	1.34	0.000353	0.00986435	0.0700456
227608_at	HNRNPUL2	heterogeneous nuclear ribonucleoprotein U-like 2	1.42e-05	1.25	2.25e-05	0.00658777	0.0700456
203307_at	GNL1	guanine nucleotide binding protein-like 1	1.45e-05	1.23	0.000235	0.0265338	0.101285
217895_at	PTCD3	Pentatricopeptide repeat domain 3	1.63e-05	0.8	2.05e-05	0.161583	0.262296
204182_s_at	ZBTB43	zinc finger and BTB domain containing 43	1.85e-05	1.4	6.8e-05	0.721245	0.770528
212784_at	CIC	capicua homolog (Drosophila)	2.3e-05	1.26	5.21e-05	0.0732815	0.151024
222251_s_at	GMEB2	glucocorticoid modulatory element binding protein 2	2.45e-05	1.26	0.000213	0.00747162	0.0700456
227782_at	ZBTB7C	zinc finger and BTB domain containing 7C	2.78e-05	1.44	0.00015	0.0704942	0.147851
212056_at	KIAA0182	KIAA0182	2.79e-05	1.32	0.000311	0.0427544	0.123132
213766_x_at	GNA11	guanine nucleotide binding protein (G protein), alpha 11 (Gq class)	2.94e-05	1.25	0.000112	0.0516134	0.129634
227679_at	HDAC11	histone deacetylase 11	3e-05	1.47	7.1e-05	0.0370417	0.113978
214965_at	SPATA2L	spermatogenesis associated 2-like	3.06e-05	1.26	0.000695	0.179906	0.280512
226010_at	SLC25A23	solute carrier family 25 (mitochondrial carrier; phosphate carrier), member 23	3.19e-05	1.41	0.000126	0.0172357	0.0895649
201446_s_at	TIA1	TIA1 cytotoxic granule-associated RNA binding protein	3.28e-05	0.73	1.42e-05	0.129535	0.220268
231018_at	PALM3	Paralemmin-3	3.38e-05	3.42	0.000182	0.0604079	0.136349
202292_x_at	LYPLA2	lysophospholipase II	3.59e-05	1.23	0.000138	0.1074	0.195031
223353_at	MOB2	Mps one binder kinase activator-like 2	3.59e-05	1.22	0.000189	0.72176	0.770528
200896_x_at	HDGF	hepatoma-derived growth factor (high-mobility group protein 1-like)	3.92e-05	1.19	1.55e-05	0.00931096	0.0700456
227215_at	GOPC	golgi-associated PDZ and coiled-coil motif containing	4.5e-05	1.36	6.16e-05	0.393677	0.493658
225807_at	JUB	jub, ajuba homolog (Xenopus laevis)	4.53e-05	1.39	0.000181	0.0184316	0.0928021
210835_s_at	CTBP2	C-terminal binding protein 2	4.59e-05	1.29	0.000171	0.187391	0.284691
202326_at	EHMT2	euchromatic histone-lysine N-methyltransferase 2	4.81e-05	1.27	0.00011	0.0249913	0.101285
204146_at	RAD51AP1	RAD51 associated protein 1	5.11e-05	0.58	0.000218	0.0218913	0.0999501
225134_at	SPRYD3	SPRY domain containing 3	5.19e-05	1.3	0.000672	0.0126539	0.0749745
210681_s_at	USP15	ubiquitin specific peptidase 15	5.44e-05	0.75	0.000586	0.614064	0.680062
223150_s_at	PTPN23	protein tyrosine phosphatase, non-receptor type 23	5.9e-05	1.25	0.000174	0.0114045	0.0711278
229741_at	MAVS	mitochondrial antiviral signaling protein	5.99e-05	1.36	0.000736	0.0166245	0.0895649
226572_at	SOCS7	suppressor of cytokine signaling 7	6.35e-05	1.38	0.000184	0.0059624	0.0700456
226575_at	ZNF462	zinc finger protein 462	6.95e-05	1.41	0.000254	0.0570245	0.13275
200850_s_at	AHCYL1	adenosylhomocysteinase-like 1	7.04e-05	1.17	>0.001	0.0535009	0.130719
206592_s_at	AP3D1	adaptor-related protein complex 3, delta 1 subunit	7.63e-05	1.22	0.000679	0.0253018	0.101285
212152_x_at	ARID1A	AT rich interactive domain 1A (SWI-like)	7.67e-05	1.32	0.000209	0.0295988	0.103101
201923_at	PRDX4	peroxiredoxin 4	7.83e-05	0.72	0.000487	0.81095	0.842961
212318_at	TNPO3	transportin 3	8.04e-05	1.3	7.86e-05	0.193329	0.286528
48612_at	N4BP1	NEDD4 binding protein 1	8.08e-05	1.21	8.78e-05	0.780175	0.818148
213649_at	SFRS7	splicing factor, arginine/serine-rich 7, 35kDa	9.11e-05	0.65	2.25e-05	0.678696	0.737848
204524_at	PDPK1	3-phosphoinositide dependent protein kinase-1	9.26e-05	1.33	>0.001	0.0497754	0.129634
211979_at	GPR107	G protein-coupled receptor 107	9.71e-05	1.22	0.000449	0.0124877	0.0749745
215235_at	SPTAN1	spectrin, alpha, non-erythrocytic 1 (alpha-fodrin)	0.0001023	1.34	0.000303	0.0415553	0.121643
208775_at	XPO1	exportin 1 (CRM1 homolog, yeast)	0.0001029	0.82	0.000204	0.285354	0.384255
206314_at	ZNF167	zinc finger protein 167	0.0001042	0.72	>0.001	0.457026	0.538882
226711_at	FOXN2	forkhead box N2	0.0001263	0.77	3.55e-05	0.0549664	0.131586
218144_s_at	INF2	inverted formin, FH2 and WH2 domain containing	0.0001285	1.59	0.000529	6.65e-05	0.0157605
219694_at	FAM105A	family with sequence similarity 105, member A	0.0001297	0.55	>0.001	0.0848592	0.167597
216836_s_at	ERBB2	v-erb-b2 erythroblastic leukemia viral oncogene homolog 2, neuro/glioblastoma derived oncogene homolog (avian)	0.0001317	1.32	0.000406	0.00251724	0.0630301
226053_at	MAP2K7	mitogen-activated protein kinase kinase 7	0.0001325	1.16	0.000327	0.228553	0.320515
218744_s_at	PACSIN3	protein kinase C and casein kinase substrate in neurons 3	0.0001561	1.44	0.00041	0.00292545	0.0630301
36499_at	CELSR2	cadherin, EGF LAG seven-pass G-type receptor 2 (flamingo homolog, Drosophila)	0.0001572	1.39	>0.001	0.00215459	0.0630301
202117_at	ARHGAP1	Rho GTPase activating protein 1	0.0001606	1.23	>0.001	0.0516788	0.129634
200601_at	ACTN4	actinin, alpha 4	0.0001607	1.26	0.000482	0.1243	0.218215
218287_s_at	EIF2C1	eukaryotic translation initiation factor 2C, 1	0.0001615	1.24	0.000406	0.0159546	0.0895649
203112_s_at	WHSC2	Wolf-Hirschhorn syndrome candidate 2	0.0001637	1.16	>0.001	0.037011	0.113978
215693_x_at	DDX27	DEAD (Asp-Glu-Ala-Asp) box polypeptide 27	0.0001734	1.16	0.00097	0.176374	0.280512
235198_at	OSTM1	osteopetrosis associated transmembrane protein 1	0.0001749	0.67	0.000353	0.441695	0.526039
202085_at	TJP2	tight junction protein 2 (zona occludens 2)	0.0001807	1.26	>0.001	0.678119	0.737848
227120_at	FOXP4	forkhead box P4	0.0001813	1.42	0.000849	0.00869959	0.0700456
226976_at	KPNA6	karyopherin alpha 6 (importin alpha 7)	0.0001853	1.2	7.85e-05	0.147699	0.246737
35846_at	THRA	thyroid hormone receptor, alpha (erythroblastic leukemia viral (v-erb-a) oncogene homolog, avian)	0.0001871	1.32	>0.001	0.0163751	0.0895649
223252_at	HDGF2	hepatoma-derived growth factor-related protein 2	0.0001951	1.24	>0.001	0.251255	0.346206
214080_x_at	PRKCSH	protein kinase C substrate 80K-H	0.0001994	1.24	0.000317	0.0774958	0.156979
218612_s_at	TSSC4	tumor suppressing subtransferable candidate 4	0.0002009	1.24	9.99e-05	0.126082	0.219716
223455_at	TCHP	trichoplein, keratin filament binding	0.000207	1.24	0.000224	0.359885	0.469385
213400_s_at	TBL1X	transducin (beta)-like 1X-linked	0.0002133	1.33	0.000156	0.415441	0.507523
224706_at	KIAA2013	KIAA2013	0.0002157	1.23	>0.001	0.369498	0.471332
218697_at	NCKIPSD	NCK interacting protein with SH3 domain	0.0002166	1.25	0.000616	0.00897801	0.0700456
221961_at	CLCN7	chloride channel 7	0.0002185	1.27	>0.001	0.0290674	0.102821
208623_s_at	EZR	ezrin	0.0002187	1.27	0.000158	0.439797	0.526039
208656_s_at	CCNI	cyclin I	0.0002205	1.19	>0.001	0.0590557	0.135274
208987_s_at	KDM2A	lysine (K)-specific demethylase 2A	0.0002215	1.29	0.000896	0.419477	0.509826
218601_at	URGCP	upregulator of cell proliferation	0.000223	1.23	>0.001	0.384774	0.485061
208925_at	CLDND1	claudin domain containing 1	0.000223	0.74	0.000453	0.401771	0.499675
226895_at	NFIC	nuclear factor I/C (CCAAT-binding transcription factor)	0.0002287	1.32	>0.001	0.0351102	0.112448
202647_s_at	NRAS	neuroblastoma RAS viral (v-ras) oncogene homolog	0.0002291	0.67	0.00073	0.520513	0.590247
212345_s_at	CREB3L2	cAMP responsive element binding protein 3-like 2	0.0002431	1.27	0.00031	0.0519632	0.129634
208662_s_at	TTC3	tetratricopeptide repeat domain 3	0.0002452	1.21	>0.001	0.444412	0.526628
225138_at	ZRANB1	zinc finger, RAN-binding domain containing 1	0.000251	1.17	0.000927	0.558678	0.62752
229663_at	LONP2	lon peptidase 2, peroxisomal	0.0002533	1.32	>0.001	0.0273511	0.101285
215089_s_at	RBM10	RNA binding motif protein 10	0.0002566	1.23	0.000205	0.0497565	0.129634
204968_at	C6orf47	chromosome 6 open reading frame 47	0.0002606	1.24	>0.001	0.0951111	0.181785
227564_at	HGSNAT	heparan-alpha-glucosaminide N-acetyltransferase	0.0002633	1.25	0.000719	0.00823665	0.0700456
1558943_x_at	ZNF765	zinc finger protein 765	0.0002671	0.83	>0.001	0.167334	0.269783
227470_at	ZNF48	zinc finger protein 48	0.0002676	1.26	0.000323	0.250278	0.346206
209821_at	IL33	interleukin 33	0.0002679	0.52	0.000901	0.514595	0.589174
225097_at	HIPK2	homeodomain interacting protein kinase 2	0.0002697	1.37	>0.001	0.00509634	0.0700456
204476_s_at	PC	pyruvate carboxylase	0.000275	1.54	>0.001	0.0026633	0.0630301
49077_at	PPME1	protein phosphatase methylesterase 1	0.0002811	1.19	>0.001	0.0306995	0.103101
222809_x_at	CCDC85C	coiled-coil domain containing 85C	0.0002814	1.25	>0.001	0.159534	0.260756
200759_x_at	NFE2L1	nuclear factor (erythroid-derived 2)-like 1	0.0002945	1.24	0.000968	0.0308869	0.103101
212576_at	MGRN1	mahogunin, ring finger 1	0.0002979	1.28	>0.001	0.00682486	0.0700456
226353_at	SPPL2A	signal peptide peptidase-like 2A	0.0003015	0.76	>0.001	0.0867502	0.169916
202241_at	TRIB1	tribbles homolog 1 (Drosophila)	0.000302	1.27	>0.001	0.026702	0.101285
213196_at	ZNF629	zinc finger protein 629	0.0003021	1.29	0.000529	0.0290565	0.102821
215017_s_at	FNBP1L	formin binding protein 1-like	0.0003022	1.15	>0.001	0.714149	0.769334
227308_x_at	LTBP3	latent transforming growth factor beta binding protein 3	0.0003031	1.22	>0.001	0.218269	0.309759
203942_s_at	MARK2	MAP/microtubule affinity-regulating kinase 2	0.0003036	1.29	0.000578	0.179098	0.280512
212572_at	STK38L	serine/threonine kinase 38 like	0.0003067	0.79	0.00051	0.0306024	0.103101
200083_at	USP22	ubiquitin specific peptidase 22	0.0003081	1.22	0.000153	0.00488375	0.0700456
226633_at	RAB8B	RAB8B, member RAS oncogene family	0.0003096	0.75	>0.001	0.050414	0.129634
203558_at	CUL7	cullin 7	0.0003098	1.22	0.000346	0.00446565	0.0700456
203765_at	GCA	grancalcin, EF-hand calcium binding protein	0.0003142	0.71	>0.001	0.185907	0.284691
224746_at	KIAA1522	KIAA1522	0.0003165	1.32	0.000497	0.061915	0.137139
232977_x_at	MYH14	myosin, heavy chain 14, non-muscle	0.0003269	1.63	>0.001	0.178638	0.280512
238793_at	TIGD7	tigger transposable element derived 7	0.0003327	1.22	>0.001	0.402692	0.499675
217844_at	CTDSP1	CTD (carboxy-terminal domain, RNA polymerase II, polypeptide A) small phosphatase 1	0.0003379	1.21	0.000855	0.019956	0.0965217
213199_at	C2CD3	C2 calcium-dependent domain containing 3	0.0003393	1.27	0.000177	0.106351	0.195031
225644_at	CCDC117	coiled-coil domain containing 117	0.0003397	0.78	>0.001	0.459641	0.539282
212070_at	GPR56	G protein-coupled receptor 56	0.0003447	1.31	>0.001	0.0464667	0.128054
201032_at	BLCAP	bladder cancer associated protein	0.0003568	1.15	>0.001	0.0432747	0.123132
212448_at	NEDD4L	neural precursor cell expressed, developmentally down-regulated 4-like	0.0003651	1.35	>0.001	0.0722498	0.150204
202572_s_at	DLGAP4	discs, large (Drosophila) homolog-associated protein 4	0.0003653	1.35	>0.001	0.10047	0.190473
218916_at	ZNF768	zinc finger protein 768	0.000376	1.21	>0.001	0.209307	0.30433
213927_at	MAP3K9	mitogen-activated protein kinase kinase kinase 9	0.0003873	1.43	0.000415	0.0054037	0.0700456
212931_at	TCF20	transcription factor 20 (AR1)	0.0004014	1.28	>0.001	0.119493	0.212932
226238_at	MCEE	methylmalonyl CoA epimerase	0.0004033	0.72	0.000746	0.258832	0.352547
212193_s_at	LARP1	La ribonucleoprotein domain family, member 1	0.0004034	1.41	0.000605	0.0173839	0.0895649
219011_at	PLEKHA4	pleckstrin homology domain containing, family A (phosphoinositide binding specific) member 4	0.0004082	1.88	0.000574	0.0106706	0.0700456
201087_at	PXN	paxillin	0.0004097	1.28	0.000901	0.010256	0.0700456
215606_s_at	ERC1	ELKS/RAB6-interacting/CAST family member 1	0.0004139	1.46	0.000716	0.904881	0.920415
225393_at	GATAD2B	GATA zinc finger domain containing 2B	0.0004155	1.22	0.000525	0.183283	0.28391
226831_at	SLC25A46	solute carrier family 25, member 46	0.0004156	0.81	>0.001	0.107802	0.195031
225650_at	SAMD1	sterile alpha motif domain containing 1	0.0004196	1.36	0.000509	0.110906	0.199126
213997_at	FAM189A1	family with sequence similarity 189, member A1	0.0004286	1.58	>0.001	0.212298	0.306796
202355_s_at	GTF2F1	general transcription factor IIF, polypeptide 1, 74kDa	0.0004305	1.17	>0.001	0.214572	0.308204
227435_at	KIAA2018	KIAA2018	0.0004318	1.28	0.000279	0.0528693	0.130521
225875_s_at	NIPAL3	NIPA-like domain containing 3	0.0004385	1.28	>0.001	0.00635611	0.0700456
204157_s_at	SIK3	SIK family kinase 3	0.0004418	1.26	0.000596	0.0571329	0.13275
227651_at	NACC1	nucleus accumbens associated 1, BEN and BTB (POZ) domain containing	0.0004438	1.23	>0.001	0.0693557	0.147851
218459_at	TOR3A	torsin family 3, member A	0.0004446	0.76	>0.001	0.296165	0.39656
224482_s_at	RAB11FIP4	RAB11 family interacting protein 4 (class II)	0.0004457	1.62	0.000436	0.361819	0.469385
203560_at	GGH	gamma-glutamyl hydrolase (conjugase, folylpolygammaglutamyl hydrolase)	0.0004487	0.48	>0.001	0.130116	0.220268
202763_at	CASP3	caspase 3, apoptosis-related cysteine peptidase	0.0004589	0.82	>0.001	0.00831908	0.0700456
212050_at	WIPF2	WAS/WASL interacting protein family, member 2	0.0004634	1.24	0.000453	0.734386	0.780491
225451_at	GRIPAP1	GRIP1 associated protein 1	0.0004693	1.22	0.000557	0.864037	0.890334
238028_at	C6orf132	chromosome 6 open reading frame 132	0.0004709	1.56	0.000211	0.0401914	0.120574
43544_at	MED16	mediator complex subunit 16	0.0004718	1.24	0.000907	0.149944	0.248508
227511_at	SAMD4B	sterile alpha motif domain containing 4B	0.0004723	1.28	>0.001	0.0101836	0.0700456
226786_at	RFX1	regulatory factor X, 1 (influences HLA class II expression)	0.000474	1.22	>0.001	0.0269653	0.101285
218650_at	DGCR8	DiGeorge syndrome critical region gene 8	0.0004772	1.27	3.05e-05	0.070398	0.147851
201864_at	GDI1	GDP dissociation inhibitor 1	0.000491	1.16	>0.001	0.000579458	0.0525104
213726_x_at	TUBB2C	tubulin, beta 2C	0.0005072	1.18	>0.001	0.413134	0.507523
216347_s_at	PPP1R13B	protein phosphatase 1, regulatory (inhibitor) subunit 13B	0.0005114	1.32	>0.001	0.089455	0.172365
202962_at	KIF13B	kinesin family member 13B	0.0005171	1.32	>0.001	0.176463	0.280512
223056_s_at	XPO5	exportin 5	0.0005186	1.17	>0.001	0.0508788	0.129634
202844_s_at	RALBP1	ralA binding protein 1	0.0005219	1.28	0.000193	0.706982	0.76509
212439_at	IP6K1	inositol hexakisphosphate kinase 1	0.0005227	1.19	>0.001	0.191469	0.286528
226137_at	ZFHX3	zinc finger homeobox 3	0.0005405	1.26	>0.001	0.489381	0.565772
209049_s_at	ZMYND8	zinc finger, MYND-type containing 8	0.0005434	1.19	>0.001	0.193437	0.286528
222024_s_at	AKAP13	A kinase (PRKA) anchor protein 13	0.0005543	1.56	>0.001	0.478064	0.555398
221219_s_at	KLHDC4	kelch domain containing 4	0.0005567	1.19	>0.001	0.0187954	0.0928021
1555751_a_at	GEMIN7	gem (nuclear organelle) associated protein 7	0.0005574	0.67	0.000811	0.533944	0.602594
226929_at	MTHFR	5,10-methylenetetrahydrofolate reductase (NADPH)	0.000558	1.34	0.000369	0.0269259	0.101285
214797_s_at	CDK18	cyclin-dependent kinase 18	0.0005725	1.28	>0.001	0.0363854	0.113978
227026_at	MPHOSPH8	M-phase phosphoprotein 8	0.0005764	1.16	>0.001	0.648686	0.711752
211963_s_at	ARPC5	actin related protein 2/3 complex, subunit 5, 16kDa	0.0005783	0.78	>0.001	0.952654	0.960761
36553_at	ASMTL	acetylserotonin O-methyltransferase-like	0.0005784	1.25	>0.001	NA	NA
233955_x_at	CXXC5	CXXC finger 5	0.0005799	1.39	>0.001	0.0541826	0.131033
212465_at	SETD3	SET domain containing 3	0.0005869	1.21	>0.001	0.415346	0.507523
226500_at	ZBTB47	zinc finger and BTB domain containing 47	0.0005874	1.34	>0.001	0.103741	0.192083
213085_s_at	WWC1	WW and C2 domain containing 1	0.0005882	1.35	>0.001	0.37258	0.4722
213375_s_at	N4BP2L1	NEDD4 binding protein 2-like 1	0.0005916	0.75	>0.001	0.129016	0.220268
209820_s_at	TBL3	transducin (beta)-like 3	0.0005929	1.23	>0.001	0.0631727	0.138629
200049_at	MYST2	MYST histone acetyltransferase 2	0.0005936	1.32	>0.001	0.0495599	0.129634
235113_at	PPIL5	peptidylprolyl isomerase (cyclophilin)-like 5	0.0005988	0.65	>0.001	0.81687	0.845407
235145_at	ZBTB7B	zinc finger and BTB domain containing 7B	0.000602	1.21	>0.001	0.76427	0.805031
218779_x_at	EPS8L1	EPS8-like 1	0.000603	1.28	>0.001	0.605511	0.673737
228364_at	ZNF784	zinc finger protein 784	0.0006055	1.19	>0.001	0.325429	0.433295
223469_at	PGPEP1	pyroglutamyl-peptidase I	0.000616	1.31	0.000579	0.103067	0.192083
200011_s_at	ARF3	ADP-ribosylation factor 3	0.0006215	1.19	>0.001	0.200078	0.292707
214656_x_at	MYO1C	myosin IC	0.000624	1.33	0.000307	0.00712372	0.0700456
202725_at	POLR2A	polymerase (RNA) II (DNA directed) polypeptide A, 220kDa	0.000628	1.3	0.000474	0.158901	0.260756
1555996_s_at	EIF4A2	eukaryotic translation initiation factor 4A2	0.0006334	0.6	0.000786	0.0441786	0.12318
200840_at	KARS	lysyl-tRNA synthetase	0.0006386	1.13	>0.001	0.873873	0.896571
226447_at	ASH1L	ash1 (absent, small, or homeotic)-like (Drosophila)	0.0006391	1.16	>0.001	0.0755379	0.154332
212017_at	FAM168B	family with sequence similarity 168, member B	0.0006415	1.2	0.000948	0.0241878	0.101285
213792_s_at	INSR	insulin receptor	0.0006423	1.59	0.000971	0.0415741	0.121643
228356_at	ANKRD11	ankyrin repeat domain 11	0.0006445	1.14	>0.001	0.00700495	0.0700456
208673_s_at	SFRS3	splicing factor, arginine/serine-rich 3	0.0006463	0.8	0.000733	0.0806682	0.161235
203573_s_at	RABGGTA	Rab geranylgeranyltransferase, alpha subunit	0.0006555	1.22	>0.001	0.0266678	0.101285
1555833_a_at	IRGQ	immunity-related GTPase family, Q	0.0006564	1.3	>0.001	0.0205919	0.0976058
235308_at	ZBTB20	zinc finger and BTB domain containing 20	0.000666	1.36	>0.001	0.127476	0.220268
202317_s_at	UBE4B	ubiquitination factor E4B (UFD2 homolog, yeast)	0.0006711	1.16	>0.001	0.00814902	0.0700456
226073_at	TMEM218	transmembrane protein 218	0.0006826	0.72	>0.001	0.74083	0.783825
228293_at	DEPDC7	DEP domain containing 7	0.0006858	0.6	>0.001	0.49331	0.567546
203079_s_at	CUL2	cullin 2	0.0006981	0.83	>0.001	0.965691	0.969783
224658_x_at	PACS1	phosphofurin acidic cluster sorting protein 1	0.0007	1.23	>0.001	0.123566	0.218215
211975_at	ARFGAP2	ADP-ribosylation factor GTPase activating protein 2	0.0007045	1.23	>0.001	0.0663444	0.142942
227110_at	HNRNPC	heterogeneous nuclear ribonucleoprotein C (C1/C2)	0.0007049	0.83	0.000219	0.429459	0.516659
226710_at	C8orf82	chromosome 8 open reading frame 82	0.0007199	1.21	0.000542	0.231676	0.322984
224826_at	GPCPD1	glycerophosphocholine phosphodiesterase GDE1 homolog (S. cerevisiae)	0.0007206	0.8	>0.001	0.0278433	0.101521
212556_at	SCRIB	scribbled homolog (Drosophila)	0.0007277	1.22	>0.001	0.190499	0.286528
203572_s_at	TAF6	TAF6 RNA polymerase II, TATA box binding protein (TBP)-associated factor, 80kDa	0.0007338	1.17	>0.001	0.147834	0.246737
207559_s_at	ZMYM3	zinc finger, MYM-type 3	0.0007346	1.25	>0.001	0.0229166	0.101285
218577_at	LRRC40	leucine rich repeat containing 40	0.0007435	0.81	0.000597	0.791605	0.826477
209439_s_at	PHKA2	phosphorylase kinase, alpha 2 (liver)	0.0007478	1.2	>0.001	0.0498133	0.129634
201184_s_at	CHD4	chromodomain helicase DNA binding protein 4	0.0007522	1.25	>0.001	0.00793561	0.0700456
201553_s_at	LAMP1	lysosomal-associated membrane protein 1	0.0007556	1.14	>0.001	0.0436418	0.123132
225330_at	IGF1R	insulin-like growth factor 1 receptor	0.000756	1.39	>0.001	0.000886251	0.0525104
227517_s_at	GAS5	growth arrest-specific 5 (non-protein coding)	0.000761	0.6	0.000149	0.026297	0.101285
226716_at	PRR12	proline rich 12	0.0007875	1.32	>0.001	0.0612044	0.136844
212169_at	FKBP9	FK506 binding protein 9, 63 kDa	0.0007913	1.22	>0.001	0.888541	0.90769
212966_at	HIC2	hypermethylated in cancer 2	0.0007915	1.57	0.000645	0.362436	0.469385
35265_at	FXR2	fragile X mental retardation, autosomal homolog 2	0.0008278	1.15	>0.001	0.0333059	0.10813
218729_at	LXN	latexin	0.0008306	0.75	>0.001	0.603049	0.673737
44822_s_at	MIER2	mesoderm induction early response 1, family member 2	0.0008312	1.17	>0.001	0.00753774	0.0700456
229140_at	ZNF579	zinc finger protein 579	0.000839	1.25	>0.001	0.331587	0.439029
219111_s_at	DDX54	DEAD (Asp-Glu-Ala-Asp) box polypeptide 54	0.000843	1.23	>0.001	0.0375118	0.113978
218870_at	ARHGAP15	Rho GTPase activating protein 15	0.0008553	0.56	>0.001	0.0168949	0.0895649
226463_at	ATP6V1C1	ATPase, H+ transporting, lysosomal 42kDa, V1 subunit C1	0.0008578	1.18	0.00027	0.623362	0.687148
200861_at	CNOT1	CCR4-NOT transcription complex, subunit 1	0.0008581	1.2	>0.001	0.426383	0.515576
240890_at	LOC643733	hypothetical LOC643733	0.0008619	0.57	>0.001	0.00620956	0.0700456
213351_s_at	TMCC1	transmembrane and coiled-coil domain family 1	0.0008669	1.25	0.000477	0.366667	0.471332
221935_s_at	C3orf64	chromosome 3 open reading frame 64	0.0008729	0.76	>0.001	0.984539	0.984539
203270_at	DTYMK	deoxythymidylate kinase (thymidylate kinase)	0.0008795	0.78	>0.001	NA	NA
211950_at	UBR4	ubiquitin protein ligase E3 component n-recognin 4	0.0008845	1.18	>0.001	0.0104006	0.0700456
214940_s_at	SMG6	Smg-6 homolog, nonsense mediated mRNA decay factor (C. elegans)	0.0008878	1.36	>0.001	0.0322269	0.10608
217849_s_at	CDC42BPB	CDC42 binding protein kinase beta (DMPK-like)	0.0008932	1.25	0.000243	0.221673	0.312717
202650_s_at	KIAA0195	KIAA0195	0.00091	1.31	0.000808	0.0109354	0.0700456
203314_at	GTPBP6	GTP binding protein 6 (putative)	0.0009134	1.19	8.15e-05	0.520393	0.590247
212892_at	ZNF282	zinc finger protein 282	0.000915	1.21	>0.001	0.101264	0.190473
210559_s_at	CDK1	cyclin-dependent kinase 1	0.0009396	0.57	>0.001	0.0809576	0.161235
218350_s_at	GMNN	geminin, DNA replication inhibitor	0.0009416	0.71	>0.001	0.369906	0.471332
234294_x_at	GATAD2A	GATA zinc finger domain containing 2A	0.0009421	1.29	>0.001	0.02193	0.0999501
232909_s_at	BPTF	bromodomain PHD finger transcription factor	0.00095	1.19	>0.001	0.268897	0.364163
1555411_a_at	CCNL1	cyclin L1	0.0009602	0.79	0.000101	0.0269028	0.101285
204131_s_at	FOXO3	forkhead box O3	0.0009685	1.3	>0.001	0.471117	0.550024
218517_at	PHF17	PHD finger protein 17	0.0009737	1.35	>0.001	0.187305	0.284691
209381_x_at	SF3A2	splicing factor 3a, subunit 2, 66kDa	0.0009801	1.28	>0.001	0.0888942	0.172365
204765_at	ARHGEF5	Rho guanine nucleotide exchange factor (GEF) 5	0.0009802	1.32	0.000472	0.216909	0.309683
212803_at	NAB2	NGFI-A binding protein 2 (EGR1 binding protein 2)	0.0009809	1.35	>0.001	0.00171838	0.0581794
221495_s_at	TCF25	transcription factor 25 (basic helix-loop-helix)	0.0009818	1.11	0.000601	0.0593606	0.135274
219433_at	BCOR	BCL6 co-repressor	0.0009868	1.2	>0.001	0.341403	0.449514
204355_at	DHX30	DEAH (Asp-Glu-Ala-His) box polypeptide 30	0.0009874	1.16	>0.001	0.0645486	0.140349
32259_at	EZH1	enhancer of zeste homolog 1 (Drosophila)	0.0009876	1.18	0.000847	0.00075775	0.0525104
		LEGEND
		genes significamt i 3-ANOVA (p<0.001) and exon micrarray (FDR<0.15)
		genes significamt i 3-ANOVA (p<0.001) but not in exon micrarray (FDR>0.15)
		genes significant in exon micrarray (FDR<0.15) but nut not in 3-ANOVA (p>0.001)
