# Supplementary material for: Gene signature of the post-Chernobyl papillary thyroid cancer
Source: Eur J Nucl Med Mol Imaging. 2016 Jan 26;43:1267–77. doi: 10.1007/s00259-015-3303-3 (PMC4869750; doi:10.1007/s00259-015-3303-3)
Supplement: Supplementary file 6 — (XLS 21 kb) [file 259_2015_3303_MOESM6_ESM.xls]

## Sheet: Arkusz1
Table S3. Functional enrichment analyses, including Kyoto Encyclopaedia of Genes andGenomes (KEGG; www.genome.jp/kegg/) and Panther pathway software
Category	Term	Count	%	P-Value	FDR
KEGG PATHWAY	Tight junction	6	2.5	0.016	0.77
KEGG PATHWAY	Prostate cancer	5	2.1	0.017	0.53
KEGG PATHWAY	Endometrial cancer	4	1.7	0.02	0.45
KEGG PATHWAY	Non-small cell lung cancer	4	1.7	0.022	0.39
PANTHER_PATHWAY	P00048:PI3 kinase pathway	7	2.9	0.0065	0.27
PANTHER_PATHWAY	P00033:Insulin/IGF pathway-protein kinase B signaling cascade	6	2.5	0.0077	0.17
PANTHER_PATHWAY	P00016:Cytoskeletal regulation by Rho GTPase	6	2.5	0.021	0.29
PANTHER_PATHWAY	P00029:Huntington disease	7	2.9	0.033	0.34
PANTHER_PATHWAY	P00036:Interleukin signaling pathway	8	3.4	0.036	0.3
